# Supplementary material for: Perceived reward attainability may underlie dogs’ responses in inequity paradigms
Source: Sci Rep. 2023 Jul 26;13:12066. doi: 10.1038/s41598-023-38836-w (PMC10372141; doi:10.1038/s41598-023-38836-w)
Supplement: Supplementary file 1 — Supplementary Information 1. [file 41598_2023_38836_MOESM1_ESM.xlsx]

## Sheet: Main_Study
observation	subject	dyad	experimenter	condition	rewarded	partner	day_order	trials	event	paw_commands	sit_commands	sex	age	breed	castration_status	IA_or_not	IA_binomial
1	1	1	A	Equity - Empty Space	yes	empty	1	10	2	12	10	M	2.7	Landseer	castrated	not_IA	0
2	1	1	A	Equity - Box	yes	box	2	21	2	31	49	M	2.7	Landseer	castrated	not_IA	0
3	1	1	A	Equity - Dog	yes	dog	3	19	2	19	34	M	2.7	Landseer	castrated	not_IA	0
4	1	1	A	Inequity - Empty Space	no	empty	1	3	2	4	17	M	2.7	Landseer	castrated	not_IA	0
5	1	1	A	Inequity - Box	no	box	2	6	2	8	25	M	2.7	Landseer	castrated	not_IA	0
6	1	1	A	Inequity - Dog	no	dog	3	8	2	9	20	M	2.7	Landseer	castrated	not_IA	0
7	2	2	C	Equity - Empty Space	yes	empty	3	30	1	32	8	F	7.0	Spitz	castrated	not_IA	0
8	2	2	C	Equity - Box	yes	box	1	30	1	32	3	F	7.0	Spitz	castrated	not_IA	0
9	2	2	C	Equity - Dog	yes	dog	2	30	1	30	0	F	7.0	Spitz	castrated	not_IA	0
10	2	2	C	Inequity - Box	no	box	1	30	1	31	0	F	7.0	Spitz	castrated	not_IA	0
11	2	2	C	Inequity - Dog	no	dog	2	30	1	39	0	F	7.0	Spitz	castrated	not_IA	0
12	3	2	C	Equity - Empty Space	yes	empty	2	30	1	31	20	F	5.0	Spitz	castrated	not_IA	0
13	3	2	C	Equity - Box	yes	box	1	30	1	30	15	F	5.0	Spitz	castrated	not_IA	0
14	3	2	C	Equity - Dog	yes	dog	3	30	1	30	9	F	5.0	Spitz	castrated	not_IA	0
15	3	2	C	Inequity - Empty Space	no	empty	2	4	2	4	12	F	5.0	Spitz	castrated	not_IA	0
16	3	2	C	Inequity - Box	no	box	1	30	1	38	25	F	5.0	Spitz	castrated	not_IA	0
17	3	2	C	Inequity - Dog	no	dog	3	22	2	24	32	F	5.0	Spitz	castrated	not_IA	0
18	4	3	C	Equity - Empty Space	yes	empty	3	30	1	36	19	F	8.0	Cocker Spaniel	castrated	IA	1
19	4	3	C	Equity - Box	yes	box	1	30	1	37	31	F	8.0	Cocker Spaniel	castrated	IA	1
20	4	3	C	Equity - Dog	yes	dog	2	22	2	23	5	F	8.0	Cocker Spaniel	castrated	IA	1
21	4	3	C	Inequity - Empty Space	no	empty	3	26	2	67	49	F	8.0	Cocker Spaniel	castrated	IA	1
22	4	3	C	Inequity - Box	no	box	1	8	2	8	14	F	8.0	Cocker Spaniel	castrated	IA	1
23	4	3	C	Inequity - Dog	no	dog	2	7	2	17	0	F	8.0	Cocker Spaniel	castrated	IA	1
24	5	4	B	Equity - Empty Space	yes	empty	3	30	1	30	0	F	3.1	Australian Shepherd	castrated	not_IA	0
25	5	4	B	Equity - Box	yes	box	1	30	1	35	19	F	3.1	Australian Shepherd	castrated	not_IA	0
26	5	4	B	Equity - Dog	yes	dog	2	30	1	30	2	F	3.1	Australian Shepherd	castrated	not_IA	0
27	5	4	B	Inequity - Empty Space	no	empty	3	12	2	25	10	F	3.1	Australian Shepherd	castrated	not_IA	0
28	5	4	B	Inequity - Box	no	box	1	18	2	38	27	F	3.1	Australian Shepherd	castrated	not_IA	0
29	5	4	B	Inequity - Dog	no	dog	2	20	2	40	5	F	3.1	Australian Shepherd	castrated	not_IA	0
30	6	5	B	Equity - Empty Space	yes	empty	1	30	1	34	2	F	9.0	Border Collie	castrated	IA	1
31	7	6	A	Equity - Empty Space	yes	empty	2	14	2	19	12	F	2.5	Boxer	NA	not_IA	0
32	6	5	B	Equity - Box	yes	box	2	30	1	30	2	F	9.0	Border Collie	castrated	IA	1
33	7	6	A	Equity - Box	yes	box	3	23	2	44	34	F	2.5	Boxer	NA	not_IA	0
34	6	5	B	Equity - Dog	yes	dog	3	30	1	30	4	F	9.0	Border Collie	castrated	IA	1
35	7	6	A	Equity - Dog	yes	dog	1	30	1	33	3	F	2.5	Boxer	NA	not_IA	0
36	6	5	B	Inequity - Empty Space	no	empty	1	23	2	42	4	F	9.0	Border Collie	castrated	IA	1
37	7	6	A	Inequity - Empty Space	no	empty	2	5	2	8	10	F	2.5	Boxer	NA	not_IA	0
38	6	5	B	Inequity - Box	no	box	2	24	2	52	3	F	9.0	Border Collie	castrated	IA	1
39	7	6	A	Inequity - Box	no	box	3	1	2	1	10	F	2.5	Boxer	NA	not_IA	0
40	6	5	B	Inequity - Dog	no	dog	3	19	2	44	12	F	9.0	Border Collie	castrated	IA	1
41	7	6	A	Inequity - Dog	no	dog	1	9	2	9	11	F	2.5	Boxer	NA	not_IA	0
42	8	7	A	Equity - Empty Space	yes	empty	1	30	1	31	11	F	2.6	Newfoundland Dog	castrated	IA	1
43	8	7	A	Equity - Box	yes	box	3	30	1	30	10	F	2.6	Newfoundland Dog	castrated	IA	1
44	8	7	A	Equity - Dog	yes	dog	2	30	1	30	20	F	2.6	Newfoundland Dog	castrated	IA	1
45	8	7	A	Inequity - Empty Space	no	empty	1	22	2	34	16	F	2.6	Newfoundland Dog	castrated	IA	1
46	8	7	A	Inequity - Box	no	box	3	12	2	28	3	F	2.6	Newfoundland Dog	castrated	IA	1
47	8	7	A	Inequity - Dog	no	dog	2	14	2	19	19	F	2.6	Newfoundland Dog	castrated	IA	1
48	9	7	A	Equity - Empty Space	yes	empty	2	30	1	30	36	M	4.1	Bernese Mountain Dog	castrated	not_IA	0
49	9	7	A	Equity - Box	yes	box	3	30	1	30	35	M	4.1	Bernese Mountain Dog	castrated	not_IA	0
50	9	7	A	Equity - Dog	yes	dog	1	30	1	30	27	M	4.1	Bernese Mountain Dog	castrated	not_IA	0
51	9	7	A	Inequity - Empty Space	no	empty	2	23	2	33	33	M	4.1	Bernese Mountain Dog	castrated	not_IA	0
52	9	7	A	Inequity - Box	no	box	3	30	1	132	33	M	4.1	Bernese Mountain Dog	castrated	not_IA	0
53	9	7	A	Inequity - Dog	no	dog	1	25	2	45	46	M	4.1	Bernese Mountain Dog	castrated	not_IA	0
54	10	6	A	Equity - Empty Space	yes	empty	1	30	1	30	2	M	5.3	Golden Retriever	castrated	IA	1
55	10	6	A	Equity - Box	yes	box	3	30	1	37	1	M	5.3	Golden Retriever	castrated	IA	1
56	10	6	A	Equity - Dog	yes	dog	2	30	1	31	0	M	5.3	Golden Retriever	castrated	IA	1
57	10	6	A	Inequity - Empty Space	no	empty	1	16	2	26	11	M	5.3	Golden Retriever	castrated	IA	1
58	10	6	A	Inequity - Box	no	box	3	16	2	50	18	M	5.3	Golden Retriever	castrated	IA	1
59	10	6	A	Inequity - Dog	no	dog	2	10	2	22	0	M	5.3	Golden Retriever	castrated	IA	1
60	11	4	B	Equity - Empty Space	yes	empty	3	30	1	30	1	F	4.1	Shetland Sheepdog	castrated	not_IA	0
61	11	4	B	Equity - Box	yes	box	2	30	1	36	25	F	4.1	Shetland Sheepdog	castrated	not_IA	0
62	11	4	B	Equity - Dog	yes	dog	1	3	2	16	9	F	4.1	Shetland Sheepdog	castrated	not_IA	0
63	11	4	B	Inequity - Empty Space	no	empty	3	30	1	32	7	F	4.1	Shetland Sheepdog	castrated	not_IA	0
64	11	4	B	Inequity - Box	no	box	2	23	2	43	13	F	4.1	Shetland Sheepdog	castrated	not_IA	0
65	12	8	C	Equity - Empty Space	yes	empty	2	30	1	30	1	F	7.4	Parson Russell Terrier	castrated	IA	1
66	12	8	C	Equity - Box	yes	box	1	30	1	30	0	F	7.4	Parson Russell Terrier	castrated	IA	1
67	12	8	C	Equity - Dog	yes	dog	3	30	1	31	5	F	7.4	Parson Russell Terrier	castrated	IA	1
68	12	8	C	Inequity - Empty Space	no	empty	2	30	1	39	6	F	7.4	Parson Russell Terrier	castrated	IA	1
69	12	8	C	Inequity - Box	no	box	1	12	2	29	3	F	7.4	Parson Russell Terrier	castrated	IA	1
70	12	8	C	Inequity - Dog	no	dog	3	9	2	30	14	F	7.4	Parson Russell Terrier	castrated	IA	1
71	13	9	C	Equity - Empty Space	yes	empty	2	30	1	30	0	F	4.8	Mixed breed	castrated	IA	1
72	13	9	C	Equity - Box	yes	box	1	24	2	35	15	F	4.8	Mixed breed	castrated	IA	1
73	13	9	C	Equity - Dog	yes	dog	3	30	1	33	8	F	4.8	Mixed breed	castrated	IA	1
74	13	9	C	Inequity - Empty Space	no	empty	2	15	2	28	0	F	4.8	Mixed breed	castrated	IA	1
75	13	9	C	Inequity - Box	no	box	1	9	2	29	6	F	4.8	Mixed breed	castrated	IA	1
76	13	9	C	Inequity - Dog	no	dog	3	14	2	27	9	F	4.8	Mixed breed	castrated	IA	1
77	14	9	C	Equity - Empty Space	yes	empty	2	30	1	30	1	F	8.6	Mixed breed	castrated	not_IA	0
78	14	9	C	Equity - Box	yes	box	3	30	1	30	1	F	8.6	Mixed breed	castrated	not_IA	0
79	14	9	C	Equity - Dog	yes	dog	1	11	2	11	17	F	8.6	Mixed breed	castrated	not_IA	0
80	14	9	C	Inequity - Empty Space	no	empty	2	11	2	11	10	F	8.6	Mixed breed	castrated	not_IA	0
81	14	9	C	Inequity - Box	no	box	3	23	2	57	30	F	8.6	Mixed breed	castrated	not_IA	0
82	14	9	C	Inequity - Dog	no	dog	1	20	2	22	10	F	8.6	Mixed breed	castrated	not_IA	0
83	15	10	A	Equity - Empty Space	yes	empty	1	30	1	43	66	M	3.7	Mixed breed	uncastrated	IA	1
84	15	10	A	Equity - Box	yes	box	2	30	1	34	6	M	3.7	Mixed breed	uncastrated	IA	1
85	15	10	A	Equity - Dog	yes	dog	3	30	1	40	40	M	3.7	Mixed breed	uncastrated	IA	1
86	15	10	A	Inequity - Empty Space	no	empty	1	26	2	36	36	M	3.7	Mixed breed	uncastrated	IA	1
87	15	10	A	Inequity - Box	no	box	2	23	2	44	18	M	3.7	Mixed breed	uncastrated	IA	1
88	15	10	A	Inequity - Dog	no	dog	3	16	2	40	40	M	3.7	Mixed breed	uncastrated	IA	1
89	16	10	A	Equity - Empty Space	yes	empty	1	30	1	31	23	M	7.8	Mixed breed	castrated	not_IA	0
90	16	10	A	Equity - Box	yes	box	3	30	1	33	29	M	7.8	Mixed breed	castrated	not_IA	0
91	16	10	A	Equity - Dog	yes	dog	2	30	1	30	22	M	7.8	Mixed breed	castrated	not_IA	0
92	16	10	A	Inequity - Empty Space	no	empty	1	30	1	32	49	M	7.8	Mixed breed	castrated	not_IA	0
93	16	10	A	Inequity - Box	no	box	3	30	1	31	1	M	7.8	Mixed breed	castrated	not_IA	0
94	16	10	A	Inequity - Dog	no	dog	2	30	1	47	6	M	7.8	Mixed breed	castrated	not_IA	0
95	17	1	A	Equity - Empty Space	yes	empty	3	30	1	33	6	F	5.2	Australian Shepherd	NA	IA	1
96	17	1	A	Equity - Box	yes	box	2	30	1	32	10	F	5.2	Australian Shepherd	NA	IA	1
97	17	1	A	Equity - Dog	yes	dog	1	19	2	20	25	F	5.2	Australian Shepherd	NA	IA	1
98	17	1	A	Inequity - Empty Space	no	empty	3	11	2	32	4	F	5.2	Australian Shepherd	NA	IA	1
99	17	1	A	Inequity - Box	no	box	2	9	2	25	0	F	5.2	Australian Shepherd	NA	IA	1
100	17	1	A	Inequity - Dog	no	dog	1	8	2	20	2	F	5.2	Australian Shepherd	NA	IA	1
101	18	3	C	Equity - Empty Space	yes	empty	3	15	2	17	26	F	1.0	Husky	castrated	IA	1
102	18	3	C	Equity - Box	yes	box	2	3	2	3	14	F	1.0	Husky	castrated	IA	1
103	18	3	C	Equity - Dog	yes	dog	1	11	2	14	19	F	1.0	Husky	castrated	IA	1
104	18	3	C	Inequity - Empty Space	no	empty	3	15	2	22	22	F	1.0	Husky	castrated	IA	1
105	18	3	C	Inequity - Box	no	box	2	1	2	2	10	F	1.0	Husky	castrated	IA	1
106	18	3	C	Inequity - Dog	no	dog	1	1	2	1	9	F	1.0	Husky	castrated	IA	1
107	19	8	C	Equity - Empty Space	yes	empty	2	30	1	71	10	F	7.7	Mixed breed	castrated	IA	1
108	19	8	C	Equity - Box	yes	box	3	30	1	70	20	F	7.7	Mixed breed	castrated	IA	1
109	19	8	C	Equity - Dog	yes	dog	1	30	1	55	15	F	7.7	Mixed breed	castrated	IA	1
110	19	8	C	Inequity - Empty Space	no	empty	2	19	2	47	6	F	7.7	Mixed breed	castrated	IA	1
111	19	8	C	Inequity - Box	no	box	3	7	2	24	2	F	7.7	Mixed breed	castrated	IA	1
112	19	8	C	Inequity - Dog	no	dog	1	14	2	33	4	F	7.7	Mixed breed	castrated	IA	1
113	20	5	B	Equity - Empty Space	yes	empty	3	6	2	23	10	M	1.2	Border Collie	uncastrated	not_IA	0
114	20	5	B	Equity - Box	yes	box	2	3	2	14	8	M	1.2	Border Collie	uncastrated	not_IA	0
115	20	5	B	Equity - Dog	yes	dog	1	14	2	15	12	M	1.2	Border Collie	uncastrated	not_IA	0
116	20	5	B	Inequity - Empty Space	no	empty	3	10	2	37	15	M	1.2	Border Collie	uncastrated	not_IA	0
117	20	5	B	Inequity - Dog	no	dog	1	8	2	8	10	M	1.2	Border Collie	uncastrated	not_IA	0

## Sheet: Pilot_Study
observation	subject	dyad	condition	rewarded	partner	day_order	trials	event	paw_commands	sit_commands	sex	age	breed	castration_status	first_role	hunting_or_nosework
1	1	1	Equity - Box	yes	box	1	30	1	30	0	F	8	Mixed breed	castrated	subject	experience
2	1	1	Inequity - Box	no	box	1	16	2	29	1	F	8	Mixed breed	castrated	subject	experience
4	1	1	Equity - Dog	yes	dog	3	30	1	30	1	F	8	Mixed breed	castrated	subject	experience
5	1	1	Inequity - Dog	no	dog	2	23	2	60	5	F	8	Mixed breed	castrated	subject	experience
6	2	1	Equity - Box	yes	box	2	30	1	32	2	M	7	Mixed breed	uncastrated	partner	no experience
7	2	1	Inequity - Box	no	box	2	26	2	48	21	M	7	Mixed breed	uncastrated	partner	no experience
8	2	1	Equity - Dog	yes	dog	1	30	1	30	0	M	7	Mixed breed	uncastrated	partner	no experience
10	2	1	Inequity - Dog	no	dog	3	18	2	29	21	M	7	Mixed breed	uncastrated	partner	no experience
11	3	2	Equity - Box	yes	box	1	30	1	32	33	M	2	Mixed breed	castrated	subject	no experience
12	3	2	Inequity - Box	no	box	1	5	2	8	24	M	2	Mixed breed	castrated	subject	no experience
13	3	2	Equity - Dog	yes	dog	2	30	1	30	13	M	2	Mixed breed	castrated	subject	no experience
14	3	2	Inequity - Dog	no	dog	2	22	2	41	13	M	2	Mixed breed	castrated	subject	no experience
15	4	2	Equity - Box	yes	box	2	30	1	30	23	M	2	Mixed breed	castrated	partner	no experience
16	4	2	Inequity - Box	no	box	2	27	2	27	18	M	2	Mixed breed	castrated	partner	no experience
17	4	2	Equity - Dog	yes	dog	1	30	1	30	0	M	2	Mixed breed	castrated	partner	no experience
18	4	2	Inequity - Dog	no	dog	1	30	1	44	1	M	2	Mixed breed	castrated	partner	no experience
19	5	3	Equity - Box	yes	box	1	30	1	30	19	M	9	Mixed breed	castrated	subject	no experience
20	5	3	Inequity - Box	no	box	1	22	2	49	7	M	9	Mixed breed	castrated	subject	no experience
21	5	3	Equity - Dog	yes	dog	2	30	1	30	32	M	9	Mixed breed	castrated	subject	no experience
22	5	3	Inequity - Dog	no	dog	2	19	2	29	18	M	9	Mixed breed	castrated	subject	no experience
23	6	3	Equity - Box	yes	box	1	30	1	30	13	F	10	Mixed breed	castrated	partner	no experience
24	6	3	Inequity - Box	no	box	1	30	1	30	6	F	10	Mixed breed	castrated	partner	no experience
25	6	3	Equity - Dog	yes	dog	2	30	1	30	3	F	10	Mixed breed	castrated	partner	no experience
26	6	3	Inequity - Dog	no	dog	2	30	1	36	3	F	10	Mixed breed	castrated	partner	no experience
27	7	4	Equity - Box	yes	box	2	13	2	15	17	M	3	Croatian Shepherd	uncastrated	subject	experience
28	7	4	Inequity - Box	no	box	2	8	2	8	18	M	3	Croatian Shepherd	uncastrated	subject	experience
29	7	4	Equity - Dog	yes	dog	1	30	1	31	14	M	3	Croatian Shepherd	uncastrated	subject	experience
30	7	4	Inequity - Dog	no	dog	1	17	2	26	21	M	3	Croatian Shepherd	uncastrated	subject	experience
31	8	4	Equity - Box	yes	box	1	30	1	32	1	M	5	Australian Shepherd	castrated	partner	experience
32	8	4	Inequity - Box	no	box	1	30	1	30	2	M	5	Australian Shepherd	castrated	partner	experience
34	8	4	Equity - Dog	yes	dog	3	30	1	30	8	M	5	Australian Shepherd	castrated	partner	experience
36	8	4	Inequity - Dog	no	dog	3	30	1	30	10	M	5	Australian Shepherd	castrated	partner	experience
37	9	5	Equity - Box	yes	box	1	30	1	30	4	M	3	Staffordshire Bull Terrier	castrated	subject	no experience
38	9	5	Inequity - Box	no	box	1	30	1	32	0	M	3	Staffordshire Bull Terrier	castrated	subject	no experience
39	9	5	Equity - Dog	yes	dog	2	30	1	30	0	M	3	Staffordshire Bull Terrier	castrated	subject	no experience
40	9	5	Inequity - Dog	no	dog	2	29	2	64	0	M	3	Staffordshire Bull Terrier	castrated	subject	no experience
41	10	5	Equity - Box	yes	box	2	30	1	34	1	F	9	French Bulldog	castrated	partner	no experience
42	10	5	Inequity - Box	no	box	2	26	2	31	11	F	9	French Bulldog	castrated	partner	no experience
43	10	5	Equity - Dog	yes	dog	1	30	1	30	0	F	9	French Bulldog	castrated	partner	no experience
44	10	5	Inequity - Dog	no	dog	1	30	1	30	0	F	9	French Bulldog	castrated	partner	no experience
45	11	6	Equity - Box	yes	box	2	30	1	31	0	M	5	American Staffordshire Terrier	castrated	subject	experience
46	11	6	Inequity - Box	no	box	2	14	2	15	19	M	5	American Staffordshire Terrier	castrated	subject	experience
47	11	6	Equity - Dog	yes	dog	1	30	1	30	10	M	5	American Staffordshire Terrier	castrated	subject	experience
48	11	6	Inequity - Dog	no	dog	1	8	2	8	20	M	5	American Staffordshire Terrier	castrated	subject	experience
49	12	6	Equity - Box	yes	box	1	17	2	17	12	M	2	Border Collie	castrated	subject	experience
50	12	6	Inequity - Box	no	box	1	20	2	43	32	M	2	Border Collie	castrated	subject	experience
51	12	6	Equity - Dog	yes	dog	2	15	2	15	11	M	2	Border Collie	castrated	subject	experience
52	12	6	Inequity - Dog	no	dog	2	22	2	40	6	M	2	Border Collie	castrated	subject	experience
53	13	6	Equity - Box	yes	box	1	30	1	32	14	F	13	Mixed breed	castrated	partner	no experience
54	13	6	Inequity - Box	no	box	1	20	2	44	24	F	13	Mixed breed	castrated	partner	no experience
55	13	6	Equity - Dog	yes	dog	2	30	1	37	24	F	13	Mixed breed	castrated	partner	no experience
56	13	6	Inequity - Dog	no	dog	2	25	2	52	15	F	13	Mixed breed	castrated	partner	no experience
57	14	7	Equity - Box	yes	box	2	30	1	30	2	F	2	Mixed breed	uncastrated	subject	no experience
58	14	7	Inequity - Box	no	box	2	30	1	42	10	F	2	Mixed breed	uncastrated	subject	no experience
59	14	7	Equity - Dog	yes	dog	1	30	1	31	7	F	2	Mixed breed	uncastrated	subject	no experience
60	14	7	Inequity - Dog	no	dog	1	26	2	32	15	F	2	Mixed breed	uncastrated	subject	no experience
61	15	7	Equity - Box	yes	box	2	29	2	29	1	M	4	Affenpinscher	castrated	subject	experience
62	15	7	Inequity - Box	no	box	2	30	1	34	29	M	4	Affenpinscher	castrated	subject	experience
63	15	7	Equity - Dog	yes	dog	1	30	1	30	3	M	4	Affenpinscher	castrated	subject	experience
64	15	7	Inequity - Dog	no	dog	1	30	1	37	4	M	4	Affenpinscher	castrated	subject	experience
65	16	8	Equity - Box	yes	box	1	30	1	30	18	F	7	Affenpinscher	castrated	partner	experience
66	16	8	Inequity - Box	no	box	1	27	2	49	4	F	7	Affenpinscher	castrated	partner	experience
67	16	8	Equity - Dog	yes	dog	2	30	1	40	8	F	7	Affenpinscher	castrated	partner	experience
68	16	8	Inequity - Dog	no	dog	2	30	1	42	0	F	7	Affenpinscher	castrated	partner	experience
